# Supplementary material for: Indirect Predictors of Visceral Adipose Tissue in Women with Polycystic Ovary Syndrome: A Comparison of Methods
Source: Nutrients. 2021 Jul 22;13(8):2494. doi: 10.3390/nu13082494 (PMC8401513; doi:10.3390/nu13082494)
Supplement: Supplementary file 1 [file nutrients-13-02494-s001.zip]

Archive with 1 entries (1 files):
- nutrients-1260486-SI.pdf
